# Supplementary material for: Potential Assessment of UGT2B17 Inhibition by Salicylic Acid in Human Supersomes In Vitro
Source: Molecules. 2021 Jul 21;26(15):4410. doi: 10.3390/molecules26154410 (PMC8348562; doi:10.3390/molecules26154410)
Supplement: Supplementary file 1 [file molecules-26-04410-s001.zip]

Archive with 1 entries (1 files):
- molecules-1271345-supplementary.pdf
